# Supplementary material for: Retrospective Analysis of the Real-World Use of Topical Antimicrobials in the Paediatric Population with Impetigo in Italy: Focus on the Role of Ozenoxacin 1% Cream
Source: Children (Basel). 2023 Mar 13;10(3):547. doi: 10.3390/children10030547 (PMC10047292; doi:10.3390/children10030547)
Supplement: Supplementary file 1 [file children-10-00547-s001.zip]

Archive with 1 entries (1 files):
- children-2157811-supplementary.pdf
